# Supplementary material for: Comprehensive profiling of retroviral integration sites using target enrichment methods from historical koala samples without an assembled reference genome
Source: PeerJ. 2016 Mar 28;4:e1847. doi: 10.7717/peerj.1847 (PMC4824918; doi:10.7717/peerj.1847)
Supplement: Table S1 [file peerj-04-1847-s006.xls]

## Sheet: Tabelle1
Table S1. Indexing primers for indexed Illumina library construction
index primer sequence*	Experiment Method
CAAGCAGAAGACGGCATACGAGATgccatctGTGACTGGAGTTCAGACGTGT	PEC and hybridzation capture
CAAGCAGAAGACGGCATACGAGATaacctggGTGACTGGAGTTCAGACGTGT	PEC and hybridzation capture
CAAGCAGAAGACGGCATACGAGATctaacggGTGACTGGAGTTCAGACGTGT	PEC and hybridzation capture
CAAGCAGAAGACGGCATACGAGATagaggcgGTGACTGGAGTTCAGACGTGT	PEC and hybridzation capture
CAAGCAGAAGACGGCATACGAGATccgcaagGTGACTGGAGTTCAGACGTGT	PEC and hybridzation capture
CAAGCAGAAGACGGCATACGAGATctccgccGTGACTGGAGTTCAGACGTGT	PEC and hybridzation capture
CAAGCAGAAGACGGCATACGAGATacgtccaGTGACTGGAGTTCAGACGTGT	PEC and hybridzation capture
CAAGCAGAAGACGGCATACGAGATcatggttGTGACTGGAGTTCAGACGTGT	PEC and hybridzation capture
CAAGCAGAAGACGGCATACGAGATcttcctgGTGACTGGAGTTCAGACGTGT	PEC and hybridzation capture
CAAGCAGAAGACGGCATACGAGATaggtatgGTGACTGGAGTTCAGACGTGT	PEC and hybridzation capture
CAAGCAGAAGACGGCATACGAGATggattggGTGACTGGAGTTCAGACGTGT	PEC and hybridzation capture
CAAGCAGAAGACGGCATACGAGATacgccggGTGACTGGAGTTCAGACGTGT	PEC and hybridzation capture
CAAGCAGAAGACGGCATACGAGATgcggcaaGTGACTGGAGTTCAGACGTGT	PEC and hybridzation capture
CAAGCAGAAGACGGCATACGAGATtgatagGTGACTGGAGTTCAGACGTGT	SPEX
CAAGCAGAAGACGGCATACGAGATtatacgGTGACTGGAGTTCAGACGTGT	SPEX
CAAGCAGAAGACGGCATACGAGATcgatgaGTGACTGGAGTTCAGACGTGT	SPEX
CAAGCAGAAGACGGCATACGAGATatacacGTGACTGGAGTTCAGACGTGT	SPEX
CAAGCAGAAGACGGCATACGAGATatagcgGTGACTGGAGTTCAGACGTGT	SPEX
CAAGCAGAAGACGGCATACGAGATtgttcaGTGACTGGAGTTCAGACGTGT	SPEX
CAAGCAGAAGACGGCATACGAGATagatacGTGACTGGAGTTCAGACGTGT	SPEX
CAAGCAGAAGACGGCATACGAGATtagctgGTGACTGGAGTTCAGACGTGT	SPEX
CAAGCAGAAGACGGCATACGAGATgtatgtGTGACTGGAGTTCAGACGTGT	SPEX
CAAGCAGAAGACGGCATACGAGATggctcaGTGACTGGAGTTCAGACGTGT	SPEX
CAAGCAGAAGACGGCATACGAGATcatgctGTGACTGGAGTTCAGACGTGT	SPEX
CAAGCAGAAGACGGCATACGAGATtcatcgGTGACTGGAGTTCAGACGTGT	SPEX
CAAGCAGAAGACGGCATACGAGATcatctaGTGACTGGAGTTCAGACGTGT	SPEX
CAAGCAGAAGACGGCATACGAGATgtcacaGTGACTGGAGTTCAGACGTGT	SPEX
* The Illumina indice (6-7bp long) are embeded in the primers in lower letters
