# Supplementary material for: Comprehensive profiling of retroviral integration sites using target enrichment methods from historical koala samples without an assembled reference genome
Source: PeerJ. 2016 Mar 28;4:e1847. doi: 10.7717/peerj.1847 (PMC4824918; doi:10.7717/peerj.1847)
Supplement: Table S2 [file peerj-04-1847-s007.xls]

## Sheet: Tabelle1
	Table S2. Primers and baits used in the experiments
	Primer name	Sequence in 5' to 3' direction
	SPEX_Primer_3.1	Biotin- ATTTGCATCCGGAGTTGTGT
	SPEX_Primer_5.1	Biotin- CGGAATGATTTCTGCCTCAT
	SPEX_Primer_3.2	Biotin- AGTTGTGTTCGCGTTGATCC
	SPEX_Primer_5.2	Biotin- TTCCATACTCCACGGAATGA
	SPEX-2R_illumina P7	GTGACTGGAGTTCAGACGTGTGCTCTTCCGATCTATATATGGGIIGGGIIGGGIIGGG
	SPEX-2F_5_illumina P5	ACACTCTTTCCCTACACGACGCTCTTCCGATCTCGGAATGATTTCTGCCTCAT
	SPEX-2F_3_illumina P5	ACACTCTTTCCCTACACGACGCTCTTCCGATCTAGTTGTGTTCGCGTTGATCC
	HybCap_KoRV3LTR_F	Biotin- TCAAGGACATCC*GATTTGCATCCGGAGTTGTGTTCGCGTTGATCC
	HybCap_KoRV5LTR_R	Biotin- TCAAGGACATCC*GTTCCATACTCCACGGAATGATTTCTGCCTCAT
	PEC_Primer_3.1	Biotin- CAAGGACATCC*GATTTGCATCCGGAGTTGTGT
	PEC_Primer_3.2	Biotin- CAAGGACATCC*GAGTTGTGTTCGCGTTGATCC
	PEC_Primer_5.1	Biotin- CAAGGACATCC*GCGGAATGATTTCTGCCTCAT
	PEC_Primer_5.2	Biotin- CAAGGACATCC*GTTCCATACTCCACGGAATGA
	I = deoxyinosine
	* phosphorothioate bond to render the oligonucelotides resistant to nuclease degradation
