# Supplementary material for: Comprehensive profiling of retroviral integration sites using target enrichment methods from historical koala samples without an assembled reference genome
Source: PeerJ. 2016 Mar 28;4:e1847. doi: 10.7717/peerj.1847 (PMC4824918; doi:10.7717/peerj.1847)
Supplement: Table S3 [file peerj-04-1847-s008.xls]

## Sheet: Tabelle1
	Table S3: Information on all 23 koalas discussed in this study. Sampling times ranged from the 1870s to 2012. All the integration sites identified in these three studies were compared to each other to find out how many were unique or shared.
	Collection No.	Year of sampling	Sample type	Sample provider/Sampling location	Data origin (reference)
	MCZ 12454	1904	Wild-museum	Museum of Comparative Zoology	Tsangaras et al. 2014
	582119	1911	Wild-museum	Stockholm Museum	Tsangaras et al. 2014
	MCZ 8574	1904	Wild-museum	Museum of Comparative Zoology	Tsangaras et al. 2014
	maex 1738	1870 - 1891	Wild-museum	Goteborg Museum	Tsangaras et al. 2014
	um 3435	1891	Wild-museum	Bohusläns Museum	Tsangaras et al. 2014
	AM M 17300	1883	Wild-museum	Australian Museum/NSW	this study
	AM M 12482	1971	Wild-museum	Australian Museum/NSW	this study
	QM JM1875	1960s	Wild-museum	Queensland Museum (Australia)	this study
	QM J7209	1945	Wild-museum	Queensland Museum (Australia)	this study
	7625	1970 - 1980s	Wild-museum	Stockholm Museum	this study
	QM JM64	1973	Wild-museum	Queensland Museum (Australia)	this study
	QM J8353	1952	Wild-museum	Queensland Museum (Australia)	this study
	QM J6480	1938	Wild-museum	Queensland Museum (Australia)	Tsangaras et al. 2014
	QM J2377	1915	Wild-museum	Queensland Museum (Australia)	this study
	AM M17299	1883	Wild-museum	Australian Museum/NSW	this study
	AM M 17311	1883	Wild-museum	Australian Museum/NSW	this study
	Pci-SN265	2012	zoo—modern	Schönbrunn Zoo Vienna (Austria)	Tsangaras et al. 2014
	Pci-SN404	2010	zoo—modern	Columbus Zoo (USA)	Ishida et al. 2015
	Pci-SN248	2010	zoo—modern	San Diego Zoo (USA)	Ishida et al. 2015
	Pci-SN345	2010	zoo—modern	San Diego Zoo (USA)	Ishida et al. 2015
	Pci-157	1988	wild, DNA etraction kept in freezer	DNA extracted in NCI, sample orignally from Stony Rises (Australia)	Ishida et al. 2015
	Pci-106	1988	wild, DNA etraction kept in freezer	DNA extracted in NCI, sample orignally from Brisbane Ranges (Australia)	Ishida et al. 2015
	Pci-187	1988	wild, DNA etraction kept in freezer	DNA extracted in NCI, sample orignally from Kangaroo Island (Australia)	Ishida et al. 2015
				1
