# Supplementary material for: Comprehensive profiling of retroviral integration sites using target enrichment methods from historical koala samples without an assembled reference genome
Source: PeerJ. 2016 Mar 28;4:e1847. doi: 10.7717/peerj.1847 (PMC4824918; doi:10.7717/peerj.1847)
Supplement: Table S4 [file peerj-04-1847-s009.xls]

## Sheet: Sheet1
Table S4. KoRV 3end integration sites shared among at least 2 koalas
3end KoRV integration sites	Sequence direction	5' -3'	number of samples	maex 1738	AM M 17311	AM M17299	AM M 17300	um 3435	MCZ 12454	MCZ 8574	582119	QM J2377	QM J6480	QM J7209	QM J8353	7625	QM JM1875	AM M 12482	QM JM64	Pci-157	Pci-106	Pci-187	Pci-SN404	Pci-SN345	Pci-SN248	Pci-SN265
KoRV-3-shared_1	forward	AAGGGAAGGTCCTTGCAGGCAAGGATCGGGT	3											1			1									1
KoRV-3-shared_2	forward	GGAGGAATCTTTAAATAAGATTCAAGGGACACACTTGCTGAAGAGCTGTTGTATGGTAAAGGAATTAGATTTGCTCTATTT	3														1		1							1
SN265_3_2107:1564__KoRV-GTAC_3_matched	forward	GTACCTCCTAGTAAAACATGCCATCCAAAATATGTAAATCACGGGACCATAGAGCATTT	2																						1	1
KoRV-3-shared_3	forward	GGATATCAGGTTCCTCATTTATTGAATGAAGTGGATGGACT	4									1					1						1	1
PCI -3'Flank-1	forward	TGTGAACCCTGAGCAAATCACTTAACCCCATTGCCTAGCCAAAAAAAAGCAAAACAAAAA	4	1							1		1													1
PCI -3'Flank-2	forward	GTCTGTACTCTGGACTCCATTCTCTATACTTTCACCATTTACCCCTGGGCCGGGCTCGTAG	2						1																	1
PCI -3'Flank-3	forward	AGACCATAACGAGAGGGGAGTTCAGGGGAACAAGAACAGAAGTGGGGTTCTGGTGGTGA	4	1				1					1													1
PCI -3'Flank-4	forward	CTATATTTCAAAAGATCTTTATTTTCACCAACAATGTATACATCCTACAGAAATCAATGTC	3								1		1													1
PCI -3'Flank-5	forward	TCADATHGWTTCATTATACTCTGTTTCTGCGCTCAGGATTCTCTCCTTTCAACAGGCCG	2					1																		1
PCI -3'Flank-6	forward	CTGAGAAAGGTGGAGCTAAGCAGTATCTGTAGTTTTTCTCTTTTAGCAGTGAAAAAA	2						1																	1
PCI -3'Flank-7	forward	TTTTCATTTACTCAGATTTCAGTTTCCTATTCTCGTAATCATTGTGCATATTTTTCCT	2							1																1
PCI -3'Flank-8	forward	GAAGCAGCATTTGTGGGATCCTTTGGAAAATACTGTGAGAATAAC	2	1									1
PCI -3'Flank-9	forward	GAAGCAGCATTTGTGGGATCCTTTGGAAAATACTGTGAGAATAAC	2								1															1
PCI -3'Flank-10	forward	CAACCAAGCAATTAAAGCCATCAACAGCAAGSSAGAGCATGTGG	4	1				1			1															1
PCI -3'Flank-11	forward	CGAGGAGTTTGTTTGCTAAAGGATAGGAGGTGAGGGGCACA	2										1													1
PCI -3'Flank-12	forward	GTGCCTCTTATATGACAGGACTATGTAGGCACCATGTCTTTATTCCTGCTTGCAATTATAT	4	1				1					1													1
PCI -3'Flank-13	forward	CTGTGAATGACCTAGCTATTCTCAGCAATGCAATGATCCAAGACCATTCTGAAGAACTCA	2										1													1
PCI -3'Flank-14	forward	CTACATTCTGACATTTCTAGTCTTCTCCCGTTTACTTCCCTATACATACACTACCATTACCG	2	1																						1
PCI -3'Flank-15	forward	ATAGAACATTCTCAAAGTTGGACAAACTCTCAGAAATTTGTTTGCATAAATATTCATCCG	3	1									1													1
PCI -3'Flank-16	forward	GTACGATGAATCCAAAGCTCTTTGCTTTTTTCATCTAATCTTGTCTATCCTCCTGTTGATG	3								1		1													1
PCI -3'Flank-17	forward	CTATCTTGTTTTATTTTAAAAGTCTGAAAAATACAGCAGCGTTGGAGACATAGATATGCA	3	1							1															1
KoRV-3-shared_4	reverse	CGATCTGGTGGGGAAAATGAGGTCTTGAGAGGTTGTGA	7		1	1	1					1		1			1		1
KoRV-3-shared_5	reverse	CTTTTCCGATTTGACAGCATTTTCCATCCTGAGGCCTCTGGAGATGTCTTAGATCCTTG	6		1		1							1			1	1	1
KoRV-3-shared_6	reverse	CGTTTGTTCGGCACCAGCATTGGCAAACAGCAGGAGCTTAATAAATCTGG	9		1	1	1					1		1		1	1	1	1
KoRV-3-shared_7	reverse	CCTCTCACTCCAGCTTCTCTAGTACTCCATAAAGGAAAAGGGACAGTTAATGCCTCAGCCCATCCCAAATGCTAA	3											1			1		1
KoRV-3-shared_8	reverse	ATAAAGGTCTCCATAGTTAATTATAGTCATTACTGTTTGTCAATAAGTGTTCAGGTATTTGAATTTCACCAACAAATATAAACTGCACACTCCTTACATTTCCCAGCTGGAGTCCAAACTCAGTCAATTTTTGTTTTGTTTT	6			1								1	1		1	1	1
KoRV-3-shared_9	reverse	GAACCCACAAAAAGACAGAATGAAACAAATATCCAGCCCAATACAGCCTGGATG	10		1	1	1					1		1	1	1	1	1	1
KoRV-3-shared_10	forward	TAACCCTCTTGC	3														1	1	1
KoRV-3-shared_11	forward	AGTAAATTTTGGGGGGGGAAAGT	2															1	1
KoRV-3-shared_12	forward	AGTAAATTTTGGGGGGGAAAG	3												1	1			1
KoRV-3-shared_13	forward	GGACCTTCTATTTGTGCATAAGAAAACTTGAGTGAAGGATCCAGCACAAG	7		1		1					1			1	1	1	1
KoRV-3-shared_14	forward	CCCCCAGATCCAATTCACATATTTGAACATGTGTG	2															1	1
KoRV-3-shared_15	forward	CATCCCGGTTGTATTGGGCTGGA	4												1		1	1	1
KoRV-3-shared_16	forward	CTCATCTCA	2													1	1
KoRV-3-shared_17	forward	TTTGGGGAACTTG	2												1		1
KoRV-3-shared_18	forward	GCTTTTCCTATTCTAGTAGTAATTT	3														1	1	1
KoRV-3-shared_19	forward	CAACAAGCCTATTTGCATCCGCA	2		1									1
KoRV-3-shared_20	forward	CAACAAGCCTGTTTGCTCCTTCATAACT	3											1	1			1
KoRV-3-shared_21	forward	CCACCTAGATGAGATCG	3											1			1		1
KoRV-3-shared_22	forward	CATATATGTATGTACATATATTTATGTACATTT	2											1	1
KoRV-3-shared_23	forward	CTTCCTATCTGCATCCGGAGTTGTG	5				1							1			1	1	1
KoRV-3-shared_24	forward	ATTTGATATGAAATATA	2														1		1
KoRV-3-shared_25	forward	AAAACAAAACAAAAA	2														1		1
KoRV-3-shared_26	forward	TTAAGAGGAGAGAAAAAGCGT	2											1			1
KoRV-3-shared_27	forward	AAGGGAAGGTCCTTGCAGGCAAGGATCGGGT	2											1			1
KoRV-3-shared_28	forward	AGATCGGAAAGAG	3											1			1		1
KoRV-3-shared_29	forward	AGATCGGAGGAGGGT	2														1		1
KoRV-3-shared_30	forward	AGATTGGAAGGG	2														1		1
KoRV-3-shared_31	forward	CTTTGAGGAACTTGTAAATCATTTCTCAAGCTACAAAGTTGTTTTCTATGAGTATATAATGAGAAAAGTC	2											1					1
KoRV-3-shared_32	forward	GGGTAAAAAACCAAAAGATATCAATAATATTTTTTTACAGGGGCTTTACATGG	1											1
KoRV-3-shared_33	forward	GGGTCATTCCAATTG	2									1		1
KoRV-3-shared_34	forward	GTACAACACAGA	2														1		1
KoRV-3-shared_35	forward	GTTTTAAGCCCTCTCGAAAGTTTCGAT	3		1									1	1
KoRV-3-shared_36	forward	AGTTCGGAAAGAG	2											1			1
KoRV-3-shared_37	forward	GATAACATTGTCAG	2														1		1
KoRV-3-shared_38	forward	GATACATTTAATATTTCTACT	2											1					1
KoRV-3-shared_39	forward	GATGATGCTGGTTTCA	3		1										1		1
KoRV-3-shared_40	forward	TTTGGGTGCTCGTCCGGCGATCGTA	2														1		1
KoRV-3-shared_41	forward	GTAGCAAAGTGCTGCTGGGCCAGATCGGCAG	3				1										1	1
KoRV-3-shared_42	forward	GTAGGGGGTTGGGCTGGCTAGCCCCTGAGGGCCTCACTAGCTCTCACATTCTGATTCTGGGTGGGAAGTTGGGTCTTCTGAGGCATTTCCACT	3											1			1		1
KoRV-3-shared_43	forward	GTAGCAGAGCTAGCATTTGCATCCGGAGTTGTGT	5		1		1							1	1		1
KoRV-3-shared_44	forward	GTAGCGGAGCTAGT	6				1							1	1		1	1	1
KoRV-3-shared_45	forward	ATGCAACAAGCCTTTCTTTTTT	2									1					1
KoRV-3-shared_46	forward	ATGCCTTCCAACAAGGAAGAAAA	2															1	1
KoRV-3-shared_47	forward	TCACAACCTCTCAAGACC	2														1		1
KoRV-3-shared_48	forward	ATTCATTTG	2														1	1
KoRV-3-shared_49	forward	AACTCTCTTTTCTATAATTATAAAAACACTTCCGTT	2											1			1
KoRV-3-shared_50	forward	ATAGATATAAAAAATGAAACAGTCTCTCCC	2				1												1
KoRV-3-shared_51	forward	CCCTCAGATCCAATTCACATATTTGCATCCGGAGATGTGTCACTC	2														1		1
KoRV-3-shared_52	forward	TAAACCTCTTGCCATTTGCATCCGGAGTTGTGTACCCCCCCC	3												1	1	1
KoRV-3-shared_53	forward	CCCTCAGATCCAATTCACATATTTGAACATG	2		1														1
KoRV-3-shared_54	forward	TTTGAGGGCTCGTCCGGGATCTGAGATTCC	2														1		1
KoRV-3-shared_55	forward	TTCAAGGTCAGATGCTTTGCTATAGAACTCAAATT	2														1	1
KoRV-3-shared_56	forward	CCCTCAGATCCAATTCACA	10		1	1	1					1		1	1	1	1	1	1
KoRV-3-shared_57	forward	GCATCCGGAGTTGTGTCACCACA	5		1									1	1		1		1
KoRV-3-shared_58	forward	GATTCTCATTGATGAGTCCCTT	4												1		1	1	1
KoRV-3-shared_59	forward	ATACAATAGCAGCATGGCATAGTTGACAAAGAACAGATCTTGGAATCAGGAAGAACTGGGTTCAAATCCAGCCTATGACATA	2											1	1
KoRV-3-shared_60	forward	ATACAGTTAGAGATCGG	4		1									1			1		1
KoRV-3-shared_61	forward	GTTACATGACACAATATTGTGTCATCAAAATTTTGATGCAGGGGAAAAACTCACAAATTTACAATAAATT	2														1		1
KoRV-3-shared_62	forward	GAACAAGTATTTGCATCCGGCGTTGTGTTCGCGTTGTTCCTGGGAGGGTTTT	6											1	1	1	1	1	1
KoRV-3-shared_63	forward	GAACAATTGATGAGAAACGATGGAAAAGGGTTGGAGATTGTCTTAATGACTATTATAAGACATTTGGCCCAGAAAAG	2														1		1
KoRV-3-shared_64	forward	TAAACCTCTTGCTATTTGCATCCGGAGTTGTG	4		1							1			1		1
KoRV-3-shared_65	forward	AGACAAATTCCAAGAAAAAGTTAGCTCTTTCCCCTTCCTCCCCCTCCTGTGCCAT	2									1		1
KoRV-3-shared_66	forward	AGACCAATTCAC	6				1					1		1	1			1	1
KoRV-3-shared_67	forward	AATACTGGCCAGTGAAAAGCAATTTGTCTTATAAAGTCACCAGGACGGCAAG	2				1							1
KoRV-3-shared_68	forward	ACCCACAAAGTGGTAAAGGAGTTGTGATGGGTACAATGACTGATAAAGTGC	2		1												1
KoRV-3-shared_69	forward	CGATCGGACGAGCACACGTCTGAACTCCAGTCACC	2											1					1
KoRV-3-shared_70	reverse	TTCCCCCACCTACCTGCCCTCCCCAC	4											1			1	1	1
KoRV-3-shared_71	reverse	ACCTGGATG	2														1		1
KoRV-3-shared_72	reverse	AATTGAGAAAC	2		1														1
KoRV-3-shared_73	reverse	GGAGAGACTTGATGTTGGGGGACAGGTGAAGGGAATTCAAAC	4											1			1	1	1
KoRV-3-shared_74	reverse	CAAAGGGCTTTAAATCAAATCCAAAACAAATACTTGTTC	2														1		1
KoRV-3-shared_75	reverse	TATTAATGAGGTGACAGGGGAAGTGTAGAGTGGCTTTTCTGAAAATGATAGTGAAAATGAATGTAAA	2														1	1
KoRV-3-shared_76	reverse	ATCTCAGATCCCGGACGAGCCCCTAAA	4									1		1			1		1
KoRV-3-shared_77	reverse	ACCCAGGTTTTCT	2														1		1
KoRV-3-shared_78	reverse	AGTCAAGTCAAAGACAGAAATAACA	3				1					1					1
KoRV-3-shared_79	reverse	AAATAGAGCAAATCTAATTCCTTTACCATACAACAGCTCTTCAGCAAGTGTGTCCCTTGAATCTTATTTAAAGATTCCTCC	2														1		1
KoRV-3-shared_80	reverse	GCCTGCTGCTCC	2											1					1
KoRV-3-shared_81	reverse	ATACACATA	2														1		1
KoRV-3-shared_82	reverse	TCACAGATCGCCTCAGACATAG	2														1		1
KoRV-3-shared_83	reverse	TTTTTTCCAGGTTTTTCTGAAGTCAGCCTGTTCATCATTTCTTATAG	3														1	1	1
KoRV-3-shared_84	reverse	ATCTACAGTAGAGGCTCAGATTCTTTTAGGAACACTGCAGCGGAGACACACTGTGTGATCC	3											1			1		1
KoRV-3-shared_85	reverse	ATAAATGAGGAACCTGATATCC	2									1					1
KoRV-3-shared_86	reverse	GGCTGATTCGGACTCAGGTGAGTCTTCCAACTCCAGGGCTGGCACTCTATCCATTCCCCCACCTACCTGCCCTCCCCAC	2														1		1
KoRV-3-shared_87	reverse	AGGAAACTGAGGCAAAGTTAAGTGATTTGCCGGGTCACACAGCTAG	2														1	1
KoRV-3-shared_88	reverse	GTAAAAGAAGATCTATGCCAC	2											1			1
KoRV-3-shared_89	reverse	CCAATCAGTTGCCAAATCTTGCTTTTCATCTCTTCCATCTTCCAC	3									1					1		1
KoRV-3-shared_90	reverse	TCCCTGAGCAGCACATACAGC	2														1	1
KoRV-3-shared_91	reverse	CTTAGGTAGCACAGTAGGTAGAGCATCAGGCCTGAAGTCAGGAAGCAGC	5			1	1							1			1		1
KoRV-3-shared_92	reverse	ATAGGATGTTGCAAGTAGCATCATTTTAAT	3												1		1		1
KoRV-3-shared_93	reverse	GGCCATACAAATCTTTCCATGTCCTGTCTC	2														1		1
KoRV-3-shared_94	reverse	AATAGAAGGTCC	2														1	1
KoRV-3-shared_95	reverse	TCTCTATCTCAGAAATTAAAAGAG	2														1		1
KoRV-3-shared_96	reverse	TGAGTTTCTGTATTTCACATTGACAAAAGGGGAAGCCCAGGAGCATCTCCTGCAATCTGA	3											1			1	1
KoRV-3-shared_97	reverse	TTCCTCTTCTCTTTCTTCTCTTCTTTCTCCTTATTATTGTTGTTTTTGTCATTAATTATACTGT	3		1									1			1
KoRV-3-shared_98	reverse	ATTATTTTGGCAGGGCTGAATGTTCTGC	3														1	1	1
KoRV-3-shared_99	reverse	AGGCACTCTTAAATGTTTG	2														1		1
KoRV-3-shared_100	reverse	TGTGTTGTCTCCACTACTTCAGACTTTTTGAGGACATTTCCCCAATGCCTAGACAGTGATTTTCCTAATAT	3											1			1		1
KoRV-3-shared_101	reverse	ATAATTCCAGAGTGTGGGGAAAATATTATAT	2														1		1
KoRV-3-shared_102	reverse	CCCTAGGATATAGTTATAT	2									1							1
KoRV-3-shared_103	reverse	ACCAGGAGGCTCAGATTCTAGTCCTGGCCCTGCCTCTGACCAGCAATTTGATCCTGAGCAAGTCACTTAATTTCTCCAAACCTCAGTTTTCTCATCTGTTAAATAAAGGGCATGGAG	2														1		1
KoRV-3-shared_104	reverse	TCCAAAACAGTACTCATTACCTTCCCCAAA	4				1										1	1	1
KoRV-3-shared_105	reverse	ACAGTTTGATCAGCCATTCTTTGATTGATGG	2											1					1
KoRV-3-shared_106	reverse	CATAAGTCTCTCCAAGGCTTTATGTTATACAA	3														1	1	1
KoRV-3-shared_107	reverse	ATCACTGATGATA	3				1											1	1
KoRV-3-shared_108	reverse	ACATAATAA	5		1									1			1	1	1
KoRV-3-shared_109	reverse	CCTTAAAAAATAGAATAACCCAAA	2												1				1
KoRV-3-shared_110	reverse	TCCCCAAACCCCCAAA	2											1					1
KoRV-3-shared_111	reverse	ATCTCAGATCCCGGACGAGCACCCAAA	2											1			1
KoRV-3-shared_112	reverse	ATGAGCATCCCCACCT	2														1		1
KoRV-3-shared_113	reverse	CAACTTGAAAGGACTGTAG	3											1			1		1
KoRV-3-shared_114	reverse	CTTTATGTTATACAA	2											1			1
KoRV-3-shared_115	reverse	CTTCTTCTCCTGGAACACCTTCACTATGTTAA	5				1							1	1		1	1
KoRV-3-shared_116	reverse	AGAGATTAA	3														1	1	1
KoRV-3-shared_117	reverse	TATGAATAGTGAGGGGGGGGGGCCTTGAATGGGATGTCCCAGTGAAGACTTCGCAGTGTAATTAA	2														1	1
KoRV-3-shared_118	reverse	TGACTGAGATGGGTG	2											1					1
KoRV-3-shared_119	reverse	ACTGAGCCATATAAT	4		1									1			1		1
KoRV-3-shared_120	reverse	GTCTGCTGCTGCC	2														1		1
KoRV-3-shared_121	reverse	GAATCAAGGACACCTCCAAGACTTTTATGGAAT	2														1		1
KoRV-3-shared_122	reverse	TATATATGGGAGATAGGATAGTACAAATCCTTCCTCCTGTCTGCTCCCATGCTAATTTATTTTATGCACCAAACATTGTAA	2														1	1
KoRV-3-shared_123	reverse	ATGTCCTAGTGAAGACTTCGCAGTGTAATTAA	3											1			1		1
KoRV-3-shared_124	reverse	AGAATCACAAAAAGTGTCAC	2														1	1
KoRV-3-shared_125	reverse	AACTAGAAAACAAGAAATAAGGAAAAGC	2															1	1
KoRV-3-shared_126	reverse	CCCCTACCACACAGA	2														1		1
KoRV-3-shared_127	reverse	AAGGTTTTCAAGGTGCTAC	3		1												1		1
KoRV-3-shared_128	reverse	TGCAGATAGAGAAACTGAGGCTGAGAGGGTTTAGTGCTTTGTCTGACACTTTTTGACTCAAAGTGCAGTCCTCTTCTAC	2											1					1
KoRV-3-shared_129	reverse	AGTGATCAGTAACTGGGAGATGATCATTTAACAATGATAATACTTCCTACACCTTGCTAC	4									1			1		1	1
KoRV-3-shared_130	reverse	ATTACTCAGGAAGAAAAGGA	7		1		1					1		1		1	1	1
KoRV-3-shared_131	reverse	AGTCCTATCCCTT	3												1		1		1
KoRV-3-shared_132	reverse	TCACTGCTGACCCCTCACACAGGGGCCAGGACTGTCACCTCTAAACTGAGACAACCCACAGTACCTT	3		1		1							1
KoRV-3-shared_133	reverse	ATCTGGATTGCAAAGAAAATACACGATCTCATTTTCACTTTTGAGGTGT	4									1		1			1	1
KoRV-3-shared_134	reverse	TATTTGAGCTCAGGC	3											1			1		1
KoRV-3-shared_135	reverse	GTCCTTTCCC	2				1												1
KoRV-3-shared_136	reverse	GGGATGGAGAAAGACATGGATAGACTGTGCCATGGACACTTGTCCAGTTCCCC	3														1	1	1
KoRV-3-shared_137	reverse	ACACTTGTCCAGTTCCCC	5									1				1	1	1	1
KoRV-3-shared_138	reverse	TGAGTAGTCCAAG	6		1									1		1	1	1	1
KoRV-3-shared_139	reverse	CACTCCAGTAACTTTGCCCT	3											1			1		1
KoRV-3-shared_140	reverse	AGGAGGTTG	7		1							1		1	1		1	1	1
KoRV-3-shared_141	reverse	GCCATAATCTTGGGTGAC	6									1		1	1		1	1	1
KoRV-3-shared_142	reverse	CAAACCGCTCCAGTATCTTTACCAACAAAACCCCAAA	2														1		1
KoRV-3-shared_143	reverse	ATCTGCATCCGGAGTTGTGTC	2											1					1
KoRV-3-shared_144	reverse	GTAAATTGGTCT	2											1			1
KoRV-3-shared_145	reverse	AATGTAAA			1									1			1		1
KoRV-3-shared_146	reverse	CATGGAG			1												1
		Number of shared integration site per koala		8	26	6	21	4	2	1	6	22	9	66	27	11	114	48	97	0	0	0	1	1	1	19
Notes
1) Among the inegration sites, KoRV-3-shared_1 ~ KoRV-3-shared_141 are found by this study. All others are from references Tsangaras et al. 2014 and Ishida et al. 2015.
2) Among the koala samples, the 10 koala marked in blue are proceeded in this study, other koalas were dicussed in references Tsangaras et al. 2014 and Ishida et al. 2015.
3) Koala samples are listed from left to right in chronological order according to the sampling age. The total number of integration sites per koala is listed as the sum of the shared and unique integration sites per koala.

## Sheet: Sheet2
AAGGGAAGGTCCTTGCAGGCAAGGATCGGGT				AAGGGAAGGTCCTTGCAGGCAAGGATCGGGT
GGAGGAATCTTTAAATAAGATTCAAGGGACACACTTGCTGAAGAGCTGTTGTATGGTAAAGGAATTAGATTTGCTCTATTT				GGAGGAATCTTTAAATAAGATTCAAGGGACACACTTGCTGAAGAGCTGTTGTATGGTAAAGGAATTAGATTTGCTCTATTT
GTACCTCCTAGTAAAACATGCCATCCAAAATATGTAAATCACGGGACCATAGAGCATTT				GTACCTCCTAGTAAAACATGCCATCCAAAATATGTAAATCACGGGACCATAGAGCATTT
GGATATCAGGTTCCTCATTTATTGAATGAAGTGGATGGACT				GGATATCAGGTTCCTCATTTATTGAATGAAGTGGATGGACT
TGTGAACCCTGAGCAAATCACTTAACCCCATTGCCTAGCCAAAAAAAAGCAAAACAAAAA				TGTGAACCCTGAGCAAATCACTTAACCCCATTGCCTAGCCAAAAAAAAGCAAAACAAAAA
GTCTGTACTCTGGACTCCATTCTCTATACTTTCACCATTTACCCCTGGGCCGGGCTCGTAG				GTCTGTACTCTGGACTCCATTCTCTATACTTTCACCATTTACCCCTGGGCCGGGCTCGTAG
AGACCATAACGAGAGGGGAGTTCAGGGGAACAAGAACAGAAGTGGGGTTCTGGTGGTGA				AGACCATAACGAGAGGGGAGTTCAGGGGAACAAGAACAGAAGTGGGGTTCTGGTGGTGA
CTATATTTCAAAAGATCTTTATTTTCACCAACAATGTATACATCCTACAGAAATCAATGTC				CTATATTTCAAAAGATCTTTATTTTCACCAACAATGTATACATCCTACAGAAATCAATGTC
TCADATHGWTTCATTATACTCTGTTTCTGCGCTCAGGATTCTCTCCTTTCAACAGGCCG				TCADATHGWTTCATTATACTCTGTTTCTGCGCTCAGGATTCTCTCCTTTCAACAGGCCG
CTGAGAAAGGTGGAGCTAAGCAGTATCTGTAGTTTTTCTCTTTTAGCAGTGAAAAAA				CTGAGAAAGGTGGAGCTAAGCAGTATCTGTAGTTTTTCTCTTTTAGCAGTGAAAAAA
TTTTCATTTACTCAGATTTCAGTTTCCTATTCTCGTAATCATTGTGCATATTTTTCCT				TTTTCATTTACTCAGATTTCAGTTTCCTATTCTCGTAATCATTGTGCATATTTTTCCT
GAAGCAGCATTTGTGGGATCCTTTGGAAAATACTGTGAGAATAAC				GAAGCAGCATTTGTGGGATCCTTTGGAAAATACTGTGAGAATAAC
GAAGCAGCATTTGTGGGATCCTTTGGAAAATACTGTGAGAATAAC				GAAGCAGCATTTGTGGGATCCTTTGGAAAATACTGTGAGAATAAC
CAACCAAGCAATTAAAGCCATCAACAGCAAGSSAGAGCATGTGG				CAACCAAGCAATTAAAGCCATCAACAGCAAGSSAGAGCATGTGG
CGAGGAGTTTGTTTGCTAAAGGATAGGAGGTGAGGGGCACA				CGAGGAGTTTGTTTGCTAAAGGATAGGAGGTGAGGGGCACA
GTGCCTCTTATATGACAGGACTATGTAGGCACCATGTCTTTATTCCTGCTTGCAATTATAT				GTGCCTCTTATATGACAGGACTATGTAGGCACCATGTCTTTATTCCTGCTTGCAATTATAT
CTGTGAATGACCTAGCTATTCTCAGCAATGCAATGATCCAAGACCATTCTGAAGAACTCA				CTGTGAATGACCTAGCTATTCTCAGCAATGCAATGATCCAAGACCATTCTGAAGAACTCA
CTACATTCTGACATTTCTAGTCTTCTCCCGTTTACTTCCCTATACATACACTACCATTACCG				CTACATTCTGACATTTCTAGTCTTCTCCCGTTTACTTCCCTATACATACACTACCATTACCG
ATAGAACATTCTCAAAGTTGGACAAACTCTCAGAAATTTGTTTGCATAAATATTCATCCG				ATAGAACATTCTCAAAGTTGGACAAACTCTCAGAAATTTGTTTGCATAAATATTCATCCG
GTACGATGAATCCAAAGCTCTTTGCTTTTTTCATCTAATCTTGTCTATCCTCCTGTTGATG				GTACGATGAATCCAAAGCTCTTTGCTTTTTTCATCTAATCTTGTCTATCCTCCTGTTGATG
CTATCTTGTTTTATTTTAAAAGTCTGAAAAATACAGCAGCGTTGGAGACATAGATATGCA				CTATCTTGTTTTATTTTAAAAGTCTGAAAAATACAGCAGCGTTGGAGACATAGATATGCA
cgatctggtggggaaaatgaggtcttgagaggttgtga				CGATCTGGTGGGGAAAATGAGGTCTTGAGAGGTTGTGA
cttttccgatttgacagcattttccatcctgaggcctctggagatgtcttagatccttg				CTTTTCCGATTTGACAGCATTTTCCATCCTGAGGCCTCTGGAGATGTCTTAGATCCTTG
cgtttgttcggcaccagcattggcaaacagcaggagcttaataaatctgg				CGTTTGTTCGGCACCAGCATTGGCAAACAGCAGGAGCTTAATAAATCTGG
cctctcactccagcttctctagtactccataaaggaaaagggacagttaatgcctcagcccatcccaaatgctaa				CCTCTCACTCCAGCTTCTCTAGTACTCCATAAAGGAAAAGGGACAGTTAATGCCTCAGCCCATCCCAAATGCTAA
ataaaggtctccatagttaattatagtcattactgtttgtcaataagtgttcaggtatttgaatttcaccaacaaatataaactgcacactccttacatttcccagctggagtccaaactcagtcaatttttgttttgtttt				ATAAAGGTCTCCATAGTTAATTATAGTCATTACTGTTTGTCAATAAGTGTTCAGGTATTTGAATTTCACCAACAAATATAAACTGCACACTCCTTACATTTCCCAGCTGGAGTCCAAACTCAGTCAATTTTTGTTTTGTTTT
gaacccacaaaaagacagaatgaaacaaatatccagcccaatacagcctggatg				GAACCCACAAAAAGACAGAATGAAACAAATATCCAGCCCAATACAGCCTGGATG
TAACCCTCTTGC				TAACCCTCTTGC
agtaaattttggggggggaaagt				AGTAAATTTTGGGGGGGGAAAGT
AGTAAATTTTGGGGGGGAAAG				AGTAAATTTTGGGGGGGAAAG
GGACCTTCTATTTGTGCATAAGAAAACTTGAGTGAAGGATCCAGCACAAG				GGACCTTCTATTTGTGCATAAGAAAACTTGAGTGAAGGATCCAGCACAAG
CCCCCAGATCCAATTCACATATTTGAACATGTGTG				CCCCCAGATCCAATTCACATATTTGAACATGTGTG
CATCCCGGTTGTATTGGGCTGGA				CATCCCGGTTGTATTGGGCTGGA
ctcatctca				CTCATCTCA
TTTGGGGAACTTG				TTTGGGGAACTTG
gcttttcctattctagtagtaattt				GCTTTTCCTATTCTAGTAGTAATTT
CAACAAGCCTATTTGCATCCGCA				CAACAAGCCTATTTGCATCCGCA
caacaagcctgtttgctccttcataact				CAACAAGCCTGTTTGCTCCTTCATAACT
CCACCTAGATGAGATCG				CCACCTAGATGAGATCG
catatatgtatgtacatatatttatgtacattt				CATATATGTATGTACATATATTTATGTACATTT
CTTCCTATCTGCATCCGGAGTTGTG				CTTCCTATCTGCATCCGGAGTTGTG
ATTTGATATGAAATATA				ATTTGATATGAAATATA
AAAACAAAACAAAAA				AAAACAAAACAAAAA
ttaagaggagagaaaaagcgt				TTAAGAGGAGAGAAAAAGCGT
AAGGGAAGGTCCTTGCAGGCAAGGATCGGGT				AAGGGAAGGTCCTTGCAGGCAAGGATCGGGT
AGATCGGAAAGAG				AGATCGGAAAGAG
AGATCGGAGGAGGGT				AGATCGGAGGAGGGT
AGATTGGAAGGG				AGATTGGAAGGG
CTTTGAGGAACTTGTAAATCATTTCTCAAGCTACAAAGTTGTTTTCTATGAGTATATAATGAGAAAAGTC				CTTTGAGGAACTTGTAAATCATTTCTCAAGCTACAAAGTTGTTTTCTATGAGTATATAATGAGAAAAGTC
gggtaaaaaaccaaaagatatcaataatatttttttacaggggctttacatgg				GGGTAAAAAACCAAAAGATATCAATAATATTTTTTTACAGGGGCTTTACATGG
GGGTCATTCCAATTG				GGGTCATTCCAATTG
GTACAACACAGA				GTACAACACAGA
gttttaagccctctcgaaagtttcgat				GTTTTAAGCCCTCTCGAAAGTTTCGAT
AGTTCGGAAAGAG				AGTTCGGAAAGAG
GATAACATTGTCAG				GATAACATTGTCAG
gatacatttaatatttctact				GATACATTTAATATTTCTACT
GATGATGCTGGTTTCA				GATGATGCTGGTTTCA
TTTGGGTGCTCGTCCGGCGATCGTA				TTTGGGTGCTCGTCCGGCGATCGTA
GTAGCAAAGTGCTGCTGGGCCAGATCGGCAG				GTAGCAAAGTGCTGCTGGGCCAGATCGGCAG
GTAGGGGGTTGGGCTGGCTAGCCCCTGAGGGCCTCACTAGCTCTCACATTCTGATTCTGGGTGGGAAGTTGGGTCTTCTGAGGCATTTCCACT				GTAGGGGGTTGGGCTGGCTAGCCCCTGAGGGCCTCACTAGCTCTCACATTCTGATTCTGGGTGGGAAGTTGGGTCTTCTGAGGCATTTCCACT
GTAGCAGAGCTAGCATTTGCATCCGGAGTTGTGT				GTAGCAGAGCTAGCATTTGCATCCGGAGTTGTGT
gtagcggagctagt				GTAGCGGAGCTAGT
ATGCAACAAGCCTTTCTTTTTT				ATGCAACAAGCCTTTCTTTTTT
ATGCCTTCCAACAAGGAAGAAAA				ATGCCTTCCAACAAGGAAGAAAA
TCACAACCTCTCAAGACC				TCACAACCTCTCAAGACC
ATTCATTTG				ATTCATTTG
aactctcttttctataattataaaaacacttccgtt				AACTCTCTTTTCTATAATTATAAAAACACTTCCGTT
atagatataaaaaatgaaacagtctctccc				ATAGATATAAAAAATGAAACAGTCTCTCCC
ccctcagatccaattcacatatttgcatccggagatgtgtcactc				CCCTCAGATCCAATTCACATATTTGCATCCGGAGATGTGTCACTC
taaacctcttgccatttgcatccggagttgtgtacccccccc				TAAACCTCTTGCCATTTGCATCCGGAGTTGTGTACCCCCCCC
ccctcagatccaattcacatatttgaacatg				CCCTCAGATCCAATTCACATATTTGAACATG
tttgagggctcgtccgggatctgagattcc				TTTGAGGGCTCGTCCGGGATCTGAGATTCC
ttcaaggtcagatgctttgctatagaactcaaatt				TTCAAGGTCAGATGCTTTGCTATAGAACTCAAATT
ccctcagatccaattcaca				CCCTCAGATCCAATTCACA
gcatccggagttgtgtcaccaca				GCATCCGGAGTTGTGTCACCACA
gattctcattgatgagtccctt				GATTCTCATTGATGAGTCCCTT
atacaatagcagcatggcatagttgacaaagaacagatcttggaatcaggaagaactgggttcaaatccagcctatgacata				ATACAATAGCAGCATGGCATAGTTGACAAAGAACAGATCTTGGAATCAGGAAGAACTGGGTTCAAATCCAGCCTATGACATA
ATACAGTTAGAGATCGG				ATACAGTTAGAGATCGG
gttacatgacacaatattgtgtcatcaaaattttgatgcaggggaaaaactcacaaatttacaataaatt				GTTACATGACACAATATTGTGTCATCAAAATTTTGATGCAGGGGAAAAACTCACAAATTTACAATAAATT
GAACAAGTATTTGCATCCGGCGTTGTGTTCGCGTTGTTCCTGGGAGGGTTTT				GAACAAGTATTTGCATCCGGCGTTGTGTTCGCGTTGTTCCTGGGAGGGTTTT
gaacaattgatgagaaacgatggaaaagggttggagattgtcttaatgactattataagacatttggcccagaaaag				GAACAATTGATGAGAAACGATGGAAAAGGGTTGGAGATTGTCTTAATGACTATTATAAGACATTTGGCCCAGAAAAG
taaacctcttgctatttgcatccggagttgtg				TAAACCTCTTGCTATTTGCATCCGGAGTTGTG
AGACAAATTCCAAGAAAAAGTTAGCTCTTTCCCCTTCCTCCCCCTCCTGTGCCAT				AGACAAATTCCAAGAAAAAGTTAGCTCTTTCCCCTTCCTCCCCCTCCTGTGCCAT
AGACCAATTCAC				AGACCAATTCAC
AATACTGGCCAGTGAAAAGCAATTTGTCTTATAAAGTCACCAGGACGGCAAG				AATACTGGCCAGTGAAAAGCAATTTGTCTTATAAAGTCACCAGGACGGCAAG
acccacaaagtggtaaaggagttgtgatgggtacaatgactgataaagtgc				ACCCACAAAGTGGTAAAGGAGTTGTGATGGGTACAATGACTGATAAAGTGC
cgatcggacgagcacacgtctgaactccagtcacc				CGATCGGACGAGCACACGTCTGAACTCCAGTCACC
TTCCCCCACCTACCTGCCCTCCCCAC				TTCCCCCACCTACCTGCCCTCCCCAC
ACCTGGATG				ACCTGGATG
AATTGAGAAAC				AATTGAGAAAC
ggagagacttgatgttgggggacaggtgaagggaattcaaac				GGAGAGACTTGATGTTGGGGGACAGGTGAAGGGAATTCAAAC
caaagggctttaaatcaaatccaaaacaaatacttgttc				CAAAGGGCTTTAAATCAAATCCAAAACAAATACTTGTTC
tattaatgaggtgacaggggaagtgtagagtggcttttctgaaaatgatagtgaaaatgaatgtaaa				TATTAATGAGGTGACAGGGGAAGTGTAGAGTGGCTTTTCTGAAAATGATAGTGAAAATGAATGTAAA
ATCTCAGATCCCGGACGAGCCCCTAAA				ATCTCAGATCCCGGACGAGCCCCTAAA
ACCCAGGTTTTCT				ACCCAGGTTTTCT
AGTCAAGTCAAAGACAGAAATAACA				AGTCAAGTCAAAGACAGAAATAACA
aaatagagcaaatctaattcctttaccatacaacagctcttcagcaagtgtgtcccttgaatcttatttaaagattcctcc				AAATAGAGCAAATCTAATTCCTTTACCATACAACAGCTCTTCAGCAAGTGTGTCCCTTGAATCTTATTTAAAGATTCCTCC
GCCTGCTGCTCC				GCCTGCTGCTCC
ATACACATA				ATACACATA
TCACAGATCGCCTCAGACATAG				TCACAGATCGCCTCAGACATAG
ttttttccaggtttttctgaagtcagcctgttcatcatttcttatag				TTTTTTCCAGGTTTTTCTGAAGTCAGCCTGTTCATCATTTCTTATAG
atctacagtagaggctcagattcttttaggaacactgcagcggagacacactgtgtgatcc				ATCTACAGTAGAGGCTCAGATTCTTTTAGGAACACTGCAGCGGAGACACACTGTGTGATCC
ATAAATGAGGAACCTGATATCC				ATAAATGAGGAACCTGATATCC
ggctgattcggactcaggtgagtcttccaactccagggctggcactctatccattcccccacctacctgccctccccac				GGCTGATTCGGACTCAGGTGAGTCTTCCAACTCCAGGGCTGGCACTCTATCCATTCCCCCACCTACCTGCCCTCCCCAC
aggaaactgaggcaaagttaagtgatttgccgggtcacacagctag				AGGAAACTGAGGCAAAGTTAAGTGATTTGCCGGGTCACACAGCTAG
GTAAAAGAAGATCTATGCCAC				GTAAAAGAAGATCTATGCCAC
CCAATCAGTTGCCAAATCTTGCTTTTCATCTCTTCCATCTTCCAC				CCAATCAGTTGCCAAATCTTGCTTTTCATCTCTTCCATCTTCCAC
TCCCTGAGCAGCACATACAGC				TCCCTGAGCAGCACATACAGC
cttaggtagcacagtaggtagagcatcaggcctgaagtcaggaagcagc				CTTAGGTAGCACAGTAGGTAGAGCATCAGGCCTGAAGTCAGGAAGCAGC
ataggatgttgcaagtagcatcattttaat				ATAGGATGTTGCAAGTAGCATCATTTTAAT
ggccatacaaatctttccatgtcctgtctc				GGCCATACAAATCTTTCCATGTCCTGTCTC
AATAGAAGGTCC				AATAGAAGGTCC
TCTCTATCTCAGAAATTAAAAGAG				TCTCTATCTCAGAAATTAAAAGAG
tgagtttctgtatttcacattgacaaaaggggaagcccaggagcatctcctgcaatctga				TGAGTTTCTGTATTTCACATTGACAAAAGGGGAAGCCCAGGAGCATCTCCTGCAATCTGA
ttcctcttctctttcttctcttctttctccttattattgttgtttttgtcattaattatactgt				TTCCTCTTCTCTTTCTTCTCTTCTTTCTCCTTATTATTGTTGTTTTTGTCATTAATTATACTGT
attattttggcagggctgaatgttctgc				ATTATTTTGGCAGGGCTGAATGTTCTGC
AGGCACTCTTAAATGTTTG				AGGCACTCTTAAATGTTTG
tgtgttgtctccactacttcagactttttgaggacatttccccaatgcctagacagtgattttcctaatat				TGTGTTGTCTCCACTACTTCAGACTTTTTGAGGACATTTCCCCAATGCCTAGACAGTGATTTTCCTAATAT
ATAATTCCAGAGTGTGGGGAAAATATTATAT				ATAATTCCAGAGTGTGGGGAAAATATTATAT
CCCTAGGATATAGTTATAT				CCCTAGGATATAGTTATAT
accaggaggctcagattctagtcctggccctgcctctgaccagcaatttgatcctgagcaagtcacttaatttctccaaacctcagttttctcatctgttaaataaagggcatggag				ACCAGGAGGCTCAGATTCTAGTCCTGGCCCTGCCTCTGACCAGCAATTTGATCCTGAGCAAGTCACTTAATTTCTCCAAACCTCAGTTTTCTCATCTGTTAAATAAAGGGCATGGAG
tccaaaacagtactcattaccttccccaaa				TCCAAAACAGTACTCATTACCTTCCCCAAA
acagtttgatcagccattctttgattgatgg				ACAGTTTGATCAGCCATTCTTTGATTGATGG
cataagtctctccaaggctttatgttatacaa				CATAAGTCTCTCCAAGGCTTTATGTTATACAA
ATCACTGATGATA				ATCACTGATGATA
ACATAATAA				ACATAATAA
CCTTAAAAAATAGAATAACCCAAA				CCTTAAAAAATAGAATAACCCAAA
TCCCCAAACCCCCAAA				TCCCCAAACCCCCAAA
ATCTCAGATCCCGGACGAGCACCCAAA				ATCTCAGATCCCGGACGAGCACCCAAA
ATGAGCATCCCCACCT				ATGAGCATCCCCACCT
CAACTTGAAAGGACTGTAG				CAACTTGAAAGGACTGTAG
CTTTATGTTATACAA				CTTTATGTTATACAA
cttcttctcctggaacaccttcactatgttaa				CTTCTTCTCCTGGAACACCTTCACTATGTTAA
AGAGATTAA				AGAGATTAA
tatgaatagtgaggggggggggccttgaatgggatgtcccagtgaagacttcgcagtgtaattaa				TATGAATAGTGAGGGGGGGGGGCCTTGAATGGGATGTCCCAGTGAAGACTTCGCAGTGTAATTAA
TGACTGAGATGGGTG				TGACTGAGATGGGTG
ACTGAGCCATATAAT				ACTGAGCCATATAAT
GTCTGCTGCTGCC				GTCTGCTGCTGCC
gaatcaaggacacctccaagacttttatggaat				GAATCAAGGACACCTCCAAGACTTTTATGGAAT
tatatatgggagataggatagtacaaatccttcctcctgtctgctcccatgctaatttattttatgcaccaaacattgtaa				TATATATGGGAGATAGGATAGTACAAATCCTTCCTCCTGTCTGCTCCCATGCTAATTTATTTTATGCACCAAACATTGTAA
atgtcctagtgaagacttcgcagtgtaattaa				ATGTCCTAGTGAAGACTTCGCAGTGTAATTAA
AGAATCACAAAAAGTGTCAC				AGAATCACAAAAAGTGTCAC
aactagaaaacaagaaataaggaaaagc				AACTAGAAAACAAGAAATAAGGAAAAGC
CCCCTACCACACAGA				CCCCTACCACACAGA
AAGGTTTTCAAGGTGCTAC				AAGGTTTTCAAGGTGCTAC
tgcagatagagaaactgaggctgagagggtttagtgctttgtctgacactttttgactcaaagtgcagtcctcttctac				TGCAGATAGAGAAACTGAGGCTGAGAGGGTTTAGTGCTTTGTCTGACACTTTTTGACTCAAAGTGCAGTCCTCTTCTAC
agtgatcagtaactgggagatgatcatttaacaatgataatacttcctacaccttgctac				AGTGATCAGTAACTGGGAGATGATCATTTAACAATGATAATACTTCCTACACCTTGCTAC
attactcaggaagaaaagga				ATTACTCAGGAAGAAAAGGA
AGTCCTATCCCTT				AGTCCTATCCCTT
tcactgctgacccctcacacaggggccaggactgtcacctctaaactgagacaacccacagtacctt				TCACTGCTGACCCCTCACACAGGGGCCAGGACTGTCACCTCTAAACTGAGACAACCCACAGTACCTT
atctggattgcaaagaaaatacacgatctcattttcacttttgaggtgt				ATCTGGATTGCAAAGAAAATACACGATCTCATTTTCACTTTTGAGGTGT
TATTTGAGCTCAGGC				TATTTGAGCTCAGGC
GTCCTTTCCC				GTCCTTTCCC
gggatggagaaagacatggatagactgtgccatggacacttgtccagttcccc				GGGATGGAGAAAGACATGGATAGACTGTGCCATGGACACTTGTCCAGTTCCCC
ACACTTGTCCAGTTCCCC				ACACTTGTCCAGTTCCCC
TGAGTAGTCCAAG				TGAGTAGTCCAAG
CACTCCAGTAACTTTGCCCT				CACTCCAGTAACTTTGCCCT
AGGAGGTTG				AGGAGGTTG
GCCATAATCTTGGGTGAC				GCCATAATCTTGGGTGAC
caaaccgctccagtatctttaccaacaaaaccccaaa				CAAACCGCTCCAGTATCTTTACCAACAAAACCCCAAA
ATCTGCATCCGGAGTTGTGTC				ATCTGCATCCGGAGTTGTGTC
GTAAATTGGTCT				GTAAATTGGTCT
AATGTAAA				AATGTAAA
CATGGAG				CATGGAG
