# Supplementary material for: Comprehensive profiling of retroviral integration sites using target enrichment methods from historical koala samples without an assembled reference genome
Source: PeerJ. 2016 Mar 28;4:e1847. doi: 10.7717/peerj.1847 (PMC4824918; doi:10.7717/peerj.1847)
Supplement: Table S5 [file peerj-04-1847-s010.xls]

## Sheet: Sheet1
Table S5. KoRV 5end integration sites shared among at least 2 koalas
5end KoRV integration sites	sequence direction	5' -3'	number of samples	maex 1738	AM M 17311	AM M17299	AM M 17300	um 3435	MCZ 12454	MCZ 8574	582119	QM J2377	QM J6480	QM J7209	QM J8353	7625	QM JM1875	AM M 12482	QM JM64	Pci-157	Pci-106	Pci-187	Pci-SN404	Pci-SN345	Pci-SN248	Pci-SN265
KoRV-5-shared_1	reverse	GTATCAGACAAGGCCAAAACTGGGAGATATATGCTCACTAGAGATGATCATCACTGTAACGGAGGAGATTCTACAAAAAAGTTCAAG	3	1							1			1
KoRV-5-shared_2	forward	ATATTATATTCCATGCCCAGCGGTCCTTTAATGTAG	2																1							1
KoRV-5-shared_3	forward	TTCAAATCCGACCTCAGACTTGTGACTCTGGGCAAGTCACTTAACCCCAGTTGCCT	4												1		1						1	1
KoRV-5-shared_4	forward	CTGGGAGTTAGGGAGGACCTGAGTTCAAATCCAGCCTCAGACACATAACACTTAG	3											1									1	1
KoRV-5-shared_5	forward	CCTTCACGACGCTTTTCCGATTTGCTGTGTGACCCTGGGCAAGTCACTTAACCCCAATTGTGTTAAAAAAAAAAGTGGTTT	3											1									1		1
KoRV-5-shared_6	forward	CTTCAGCTGGTACGCTAGGCTTTGGAGATTTAACATGAGAAGGGTGAGTCAGTAAGG	7					1								1			1				1	1	1	1
KoRV-5-CTAT__SN265_5_1101:22135	forward	TTGTGTTTTGCAGTATTTTTGTTCTAAAGCAAATTTGAAACATGAATTTAGAACTAT	3																				1		1	1
KoRV-5-shared_7	forward	GAAGGAAGGAAGGAAGGAAGGAAGGAA	9	1		1			1	1			1		1			1	1				1
LbC_5_shared_2	forward	GTTCCCTGTCTTTACAAACTGYAAAAGAAAGAAAACGAGGAA	3					1					1													1
LbC_5_shared_3	forward	CTGCAAAAGAAAGAAAATGGGGGAA	2	1				1
LbC_5_shared_4	forward	AAGAAAGAAAGAAAGAAAGAAAGAAAGAAAGAAAATGGGGGAA	2					1	1
LbC_5_shared_5	forward	ATTCAGAAGAAAAATGGGGGAA	2							1	1
LbC_5_shared_6	forward	AGCAATGMAARGARAKASAAGAAAATGGGGGAA	2					1		1
LbC_5_shared_7	forward	AGAAGGAAATGAGAGTCSCMTGKAGCAAAGAAAATGGGGGAA	2					1					1
LbC_5_shared_8	forward	GAGTTGGAGAAGGAAATGGGGGAA	2						1		1
LbC_5_shared_9	forward	AGACAGGATTGGGAGGAATGAACAGATGGGGGRRCCAAAGAAAATGGGGGAA	2	1									1
LbC_5_shared_10	forward	TGCTCTTCCGATCTTACCTTTCCAATTATACATGTTGRAGATTCAAAGAAAATGGGGGAA	3	1									1													1
LbC_5_shared_11	forward	AGTAACTCAGCAGGCAATTAAAGGAAATTAGAGGCAGTCTTCAAAGAAAATGGGGGAA	3	1				1																		1
LbC_5_shared_12	forward	ACGATCCCATTTGGGGTTTTCTTGGCAAAGAT	3						1				1													1
LbC_5_shared_13	forward	GTCAAAAGAGAAAATAGAATAAATGGGGGAA	2					1	1
LbC_5_shared_14	forward	AGGAAAGGATCCATGTGCAGCAAAGAACTCGGAA	2	1							1
LbC_5_shared_15	forward	GCTGTGGGAAGACAGGGATACTAGTGCATTGTTGGTGGAGCTATGAATCAGTACAAC	2								1															1
LbC_5_shared_16	forward	ACCAAAACCCTTTGGGCCCTGATTGACTCAGAACAAATGTAAATAGGAATTGTTT	2								1															1
LbC_5_shared_17	forward	TACATTATTATAAGCTGTCACTATTGCACTCATGATGCTATATATAACTATCAATCTTGGA	3						1		1															1
LbC_5_shared_18	forward	TTGTTCAGGACTGGATTAGACGTGTGCTCTTCGATCTRTGGGGGAA	2	1							1
LbC_5_shared_19	forward	AAATATGAGTCAGTCCCAGGCCTTGGAAGAGCTCAAAAGGGATTTTGAGG	2										1													1
LbC_5_shared_20	forward	TTATCCCAAAGGGAGCCTGGAAAGATATCCCAACCTTGTTAATATCAGGACTTGTCTCCA	2								1															1
LbC_5_shared_21	forward	CAGAAACCTTATTTGTAAAAAATTCACTTTTCTCATGGATGAACAAAGCTCTTCTGACAC	2										1													1
LbC_5_shared_22	forward	TGGACAGGAATTTCAGCCTTACAATTTAAAACGCAAAAATCTACCCCAGAAACAAGGAAT	2								1															1
LbC_5_shared_23	forward	TTTGTTTATTTTAGGAAGCCACAGTAAGTCATAAAAGGGTGCAGC	2	1																						1
LbC_5_shared_24	forward	AGTAACCCTAGATCAACTTAACCCCTTGTTTTATAT	3							1	1															1
LbC_5_shared_25	forward	CTCCGTAACAGTGATGATCATCTCTAGTGAGCATATATCTCCCAGTTTTGGCCTTGTCTGA	2	1							1
LbC_5_shared_26	forward	ATTCTTAGAATACCTGGCTTCCTTCAAGGTAAGCCCCCTTCCTATTTCTACATGAAGT	3								1		1													1
LbC_5_shared_27	forward	CTTCAGCTGGTACGCTAGGCTTTGGAGATTTAACATGAGAAGGGTGAGTCAGTAAGGT	2					1																		1
LbC_5_shared_28	forward	ACATGGTCTTTTCCTTTTAGGGGTTCAGATGCCATCCCCATCATACCCACTGCAACACCTA	2								1															1
LbC_5_shared_29	forward	TTGATCTGAGGTCCTCCTGACTTCAGGGCTGGGGCTCTATCCACTGCACCACCTGGCTGC	2								1															1
LbC_5_shared_30	forward	CCCCCATCCTCCTCCTCCTGGTCCTTGCCTAGTGTCAGCTTCCAAACACTCTAGTAGAGTC	2								1															1
LbC_5_shared_31	forward	ACATGAGAGCAGCCTGGTTTGAACTTCCTCTGGTTCTTTTCAGCTTCAGTGCAGGAA	2							1	1
LbC_5_shared_32	forward	ACATGAGAGCAGCCTGGTTTGAACTTCCTCTGGTTCTTTTCAGCTTCAGTGCAGGAA	2	1							1
KoRV-5-shared_8	forward	GTGAAGGAGGCAGTAGCAAACGAA	2											1			1
KoRV-5-shared_9	forward	ATAGGAAGCAGATGAAGGGTGAGTCAGTAAGG	2													1			1
KoRV-5-shared_10	forward	TTCAAATCCGACCTCAGACTTGTGACTCTGGGCAAGTCACTTAACCCCAGTTGCCT	2												1		1
KoRV-5-shared_11	forward	GAGTTCAAATCCGGCCTCAGACACTTGACACTTAATAGCTGTGTGACCCTGATTGCCT	2											1	1
KoRV-5-shared_12	forward	ATAGCTTCGAG	2												1			1
KoRV-5-shared_13	forward	CTTGACTTTCTCCTTT	2											1			1
KoRV-5-shared_14	forward	TGTTTGAGTGG	2				1												1
KoRV-5-shared_15	forward	GCAGAAATCAT	4			1								1			1		1
KoRV-5-shared_16	forward	GAATATCTGAGTATTAAGCCCTGGAAC	2									1		1
KoRV-5-shared_17	forward	TGAACTGTTGTATGTAGATTGGGGCAGAAATC	2														1		1
KoRV-5-shared_18	forward	AGTCAGGAGGATCTGAGTTCAAATCCAGCCTCAGAC	3									1		1					1
KoRV-5-shared_19	forward	TCGCAGCCCTCCCAAGAAGGGGAG	2									1							1
KoRV-5-shared_20	forward	GAAGAAAAGGGAAGGGGCTAATAGAAG	2											1					1
KoRV-5-shared_21	forward	ACATAGGAGGGGGAA	2														1		1
KoRV-5-shared_22	forward	GCTACCCTCAAAGAAAATAGGGGAA	2				1							1
KoRV-5-shared_23	forward	GCGTTCACAAAATGGGGGAA	2			1											1
KoRV-5-shared_24	forward	GGGAGAGGGAGAGCTTTCCACGCATGGAAGACAGCCAGTGAAAATACCCAGAGTCAGAAGAAAGAATATATTATTTCAGGAAAAGCAAAGAAGCCCGTGT	7		1		1					1		1		1	1		1
KoRV-5-shared_25	forward	GTACGGGGGGGGGCGTGTTTCGAACTTCAACTACTGAGATACGTTATAGTGTATAGCCAGGTCACCATGACCAAAATATAGCAAGAAATAC	2											1			1
KoRV-5-shared_26	forward	CTGTGCTCCCAGCCTGGCGCGATACACCCTTCTGATCAATCATC	10		1	1	1					1		1	1	1	1	1	1
KoRV-5-shared_27	forward	ATGGAAGGAAGGAA	4			1									1			1	1
KoRV-5-shared_28	reverse	AGGATAGTGGCTCACTAGTGACAGTGAGGCCTATGAATGATCTAGGGGCCTCTGGTAAGTTCGGAAAA	2				1												1
KoRV-5-shared_29	reverse	GATTTCTGCCTCCTTCACCCACATTATATCTTCATTTCTCTATGCCT	2														1		1
KoRV-5-shared_30	reverse	GTAGCTAAGGAAG	2											1					1
KoRV-5-shared_31	reverse	ATCCAAAGAACTGAAATGACTTACCAAGGTCACACAGCTGATGAGTAGCAGAAGCAAGAAGAGAAACAAAATCTTCTGATTCCCAGGTTCCTGCCAC	2														1		1
KoRV-5-shared_32	reverse	AGGTCGGTAGAGCGTCGTGTAGGGAAAGAGTGTAGATCTCGGTGGTCGCCGTATCATTA	4				1							1				1	1
KoRV-5-shared_33	reverse	ATGATTTCTGCCTCCTTCA	3											1			1		1
KoRV-5-shared_34	reverse	CATCCTCCACGGAAT	10		1	1	1					1		1	1	1	1	1	1
KoRV-5-shared_35	reverse	ACACGGGCTTCTTTGCTTTTCCTGAAATAATATATTCTTTCTTCTGACTCTGGGCATTTTCACTGGCTGTCTTC	7		1		1					1		1		1	1		1
KoRV-5-shared_36	reverse	GATGATTGATCAGAAGGGTGTATCGCGCCTTGCTAGGAGCGCAGTGCAGCGCGGTGTGGGCGCACAGGCTGCAGCAAACCTGGAGCAGGCCTCAGACTGAATCATGGGCAGCTG	10		1	1	1					1		1	1	1	1	1	1
KoRV-5-shared_37	reverse	CTTGATCTCCCTACAGCCTTC	10		1	1	1					1		1	1	1	1	1	1
KoRV-5-shared_38	reverse	TACACATATGTAAGAGATGATCTCTCAGAAATGAAGCGATCGGA	3				1							1			1
KoRV-5-shared_39	reverse	CATACTCCACGGAATGCAAAGCACATGCT	3													1	1	1
KoRV-5-shared_40	reverse	CATACTACAAGGAATGACACAA	2			1										1
KoRV-5-shared_41	reverse	GAAAATGCTCCCTTCTCCCCTTCCTTCAGAACTGCTTCTCTTTATGCCTTCCACATGTCATTCTTGAGAACCATCCACGTCTCCTAA	2													1			1
KoRV-5-shared_42	reverse	GTCTGAGGCTGGATTTGAACTCAGGTC	2		1														1
KoRV-5-shared_43	reverse	TTTCCCCCTCTCTTAT	2														1	1
KoRV-5-shared_44	reverse	GTACATGTCTGTGTTGGAAGTAGTTTTGGCATCAGTACCTGATTCAGGCCTCCATAGTTATACCTGTAGATTGCGTC	5			1	1								1	1	1
KoRV-5-shared_45	reverse	GGAGCTGTGTTCGCGTTGATCCTGGGAGGG	3									1		1					1
KoRV-5-shared_46	reverse	GCACCTGTCCCTAAACCTTGGGCCCTCCGGGTAG	6			1	1								1	1	1	1
KoRV-5-shared_47	reverse	GCACTTTGTGATAGAGACCCTCTT	2											1				1
KoRV-5-shared_48	reverse	CTTCCTTCCTAACAACTCTGTTACTT	2				1								1
KoRV-5-shared_49	reverse	TTCATCCCCACATGTTAA	3											1			1		1
KoRV-5-shared_50	reverse	AAGCATCATTCCCAATCCCACACTGTCTGCCTCTGTGTACCCCTTTCAAGGTCAG	3											1			1	1
KoRV-5-shared_51	reverse	ATAGCTCTTTGAGGGAATTGATTATTTCATTTTGTCTTTGTATACCCAGTGAAGGTACAAGCTTAACGATCGGCA	2				1										1
KoRV-5-shared_52	reverse	CTTCTTATTCATG	4											1			1	1	1
		Number of shared integration sites per koala		11	7	11	15	9	6	5	18	10	9	26	13	13	26	13	28	0	0	0	6	3	3	21
Notes
1) Among the integration sites, KoRV-5-shared_1 ~ KoRV-5-shared_51 are found by this study, others are from referernces Tsangaras et al. 2014 and Ishida et al. 2015.
2) Among the koala samples, the 10 koalas marked in blue are proceeded in this study, the remaining koalas were discussed in references Tsangaras et al. 2014 and Ishida et al. 2015.
3) Koala samples are listed from left to right in chronolgical order according to sampling age. The total number of integration sites per koala is the sum of shared and unique integration site per koala.
