# Supplementary material for: Comprehensive profiling of retroviral integration sites using target enrichment methods from historical koala samples without an assembled reference genome
Source: PeerJ. 2016 Mar 28;4:e1847. doi: 10.7717/peerj.1847 (PMC4824918; doi:10.7717/peerj.1847)
Supplement: Table S6 [file peerj-04-1847-s011.xls]

## Sheet: stats_10_LTR_priming_SPEXPEC
Table S6: Sequence filtering results
SPEX						PEC						Hybridization capture
Raw Miseq sequencing data
sample/file	number of sequences	average seq_length/bp	min_length/bp	max_length/bp		sample/file	number of sequences	average seq_length/bp	min_length/bp	max_length/bp		sample/file	number of sequences	average seq_length/bp	min_length/bp	max_length/bp
Koala_1_R1	332432	151	151	151		Koala_1_R1	12613	151	151	151		Koala_1_R1	708848	151	151	151
Koala_1_R2	332432	151	151	151		Koala_1_R2	12613	151	151	151		Koala_1_R2	708848	151	151	151
Koala_2_R1	472361	151	151	151		Koala_2_R1	476262	151	151	151		Koala_2_R1	3365174	151	151	151
Koala_2_R2	472361	151	151	151		Koala_2_R2	476262	151	151	151		Koala_2_R2	3365174	151	151	151
Koala_3_R1	173516	151	151	151		Koala_3_R1	651191	151	151	151		Koala_3_R1	1364242	151	151	151
Koala_3_R2	173516	151	151	151		Koala_3_R2	651191	151	151	151		Koala_3_R2	1364242	151	151	151
Koala_4_R1	862338	151	151	151		Koala_4_R1	605056	151	151	151		Koala_4_R1	2933880	151	151	151
Koala_4_R2	862338	151	151	151		Koala_4_R2	605056	151	151	151		Koala_4_R2	2933880	151	151	151
Koala_5_R1	421367	151	151	151		Koala_5_R1	230331	151	151	151		Koala_5_R1	1330404	151	151	151
Koala_5_R2	421367	151	151	151		Koala_5_R2	230331	151	151	151		Koala_5_R2	1330404	151	151	151
Koala_6_R1	413773	151	151	151		Koala_6_R1	76306	151	151	151		Koala_6_R1	551354	151	151	151
Koala_6_R2	413773	151	151	151		Koala_6_R2	76306	151	151	151		Koala_6_R2	551354	151	151	151
Koala_7_R1	379685	151	151	151		Koala_7_R1	208308	151	151	151		Koala_7_R1	1296777	151	151	151
Koala_7_R2	379685	151	151	151		Koala_7_R2	208308	151	151	151		Koala_7_R2	1296777	151	151	151
Koala_8_R1	88822	151	151	151		Koala_8_R1	818829	151	151	151		Koala_8_R1	1434436	151	151	151
Koala_8_R2	88822	151	151	151		Koala_8_R2	818829	151	151	151		Koala_8_R2	1434436	151	151	151
Koala_9_R1	92961	151	151	151		Koala_9_R1	198105	151	151	151		Koala_9_R1	1234619	151	151	151
Koala_9_R2	92961	151	151	151		Koala_9_R2	198105	151	151	151		Koala_9_R2	1234619	151	151	151
Koala_10_R1	576650	151	151	151		Koala_10_R1	201139	151	151	151		Koala_10_R1	1247215	151	151	151
Koala_10_R2	576650	151	151	151		Koala_10_R2	201139	151	151	151		Koala_10_R2	1247215	151	151	151
Extraction Negative control 1_R1	79773	151	151	151		Extraction Negative control_R1	105722	151	151	151		Extraction Negative control_R1	53034	151	151	151
Extraction Negative control 1_R2	79773	151	151	151		Extraction Negative control_R2	105722	151	151	151		Extraction Negative control_R2	53034	151	151	151
Extraction Negative control 2_R1	22045	151	151	151		Library preparation Negative control_R1	36189	151	151	151		Library preparation Negative control_R1	21169	151	151	151
Extraction Negative control 2_R2	22045	151	151	151		Library preparation Negative control_R2	36189	151	151	151		Library preparation Negative control_R2	21169	151	151	151
SPEX Negative control 1_R1	951	151	151	151		Indexing PCR Negative control_R1	3374	151	151	151		Indexing PCR Negative control_R1	6880	151	151	151
SPEX Negative control 1_R2	951	151	151	151		Indexing PCR Negative control_R2	3374	151	151	151		Indexing PCR Negative control_R2	6880	151	151	151
SPEX Negative control 2_R1	320	151	151	151
SPEX Negative control 2_R2	320	151	151	151
total for all 10 samples	7627810	151					6956280	151					31096064	151
Adaptor and quality trimmed data paired
sample/file	number of sequences	average seq_length/bp	min_length/bp	max_length/bp		sample/file	number of sequences	average seq_length/bp	min_length/bp	max_length/bp		sample/file	number of sequences	average seq_length/bp	min_length/bp	max_length/bp
Koala_1_R1	245122	85	18	151		Koala_1_R1	11863	67	18	151		Koala_1_R1	706542	56	18	151
Koala_1_R2	245122	71	18	151		Koala_1_R2	11863	64	18	151		Koala_1_R2	706542	55	18	151
Koala_2_R1	223677	86	18	151		Koala_2_R1	455373	78	18	151		Koala_2_R1	3341542	76	18	151
Koala_2_R2	223677	41	18	151		Koala_2_R2	455373	75	18	151		Koala_2_R2	3341542	74	18	151
Koala_3_R1	126704	61	18	151		Koala_3_R1	613298	66	18	151		Koala_3_R1	1359963	60	18	151
Koala_3_R2	126704	39	18	151		Koala_3_R2	613298	64	18	151		Koala_3_R2	1359963	59	18	151
Koala_4_R1	491851	89	18	151		Koala_4_R1	570805	49	18	151		Koala_4_R1	2915331	43	18	151
Koala_4_R2	491851	35	18	151		Koala_4_R2	570805	48	18	151		Koala_4_R2	2915331	42	18	151
Koala_5_R1	223283	68	18	151		Koala_5_R1	211897	65	18	151		Koala_5_R1	1309404	65	18	151
Koala_5_R2	223283	40	18	151		Koala_5_R2	211897	59	18	151		Koala_5_R2	1309404	62	18	151
Koala_6_R1	247268	74	18	151		Koala_6_R1	72663	78	18	151		Koala_6_R1	549496	73	18	151
Koala_6_R2	247268	48	18	151		Koala_6_R2	72663	73	18	151		Koala_6_R2	549496	72	18	151
Koala_7_R1	132871	96	18	151		Koala_7_R1	193044	79	18	151		Koala_7_R1	1266855	78	18	151
Koala_7_R2	132871	48	18	151		Koala_7_R2	193044	71	18	151		Koala_7_R2	1266855	74	18	151
Koala_8_R1	47558	65	18	151		Koala_8_R1	789645	80	18	151		Koala_8_R1	1429538	71	18	151
Koala_8_R2	47558	50	18	151		Koala_8_R2	789645	77	18	151		Koala_8_R2	1429538	70	18	151
Koala_9_R1	64970	89	18	151		Koala_9_R1	169164	59	18	151		Koala_9_R1	1155679	58	18	151
Koala_9_R2	64970	75	18	151		Koala_9_R2	169164	56	18	151		Koala_9_R2	1155679	52	18	151
Koala_10_R1	319278	66	18	151		Koala_10_R1	162114	73	18	151		Koala_10_R1	1182125	71	18	151
Koala_10_R2	319278	49	18	151		Koala_10_R2	162114	66	18	151		Koala_10_R2	1182125	60	18	151
Extraction Negative control 1_R1	46550	67	18	151		Extraction Negative control_R1	61315	99	18	151		Extraction Negative control_R1	47382	78	18	151
Extraction Negative control 1_R2	46550	44	18	151		Extraction Negative control_R2	61315	89	18	151		Extraction Negative control_R2	47382	58	18	151
Extraction Negative control 2_R1	13717	92	18	151		Library preparation Negative control_R1	5747	92	18	151		Library preparation Negative control_R1	17603	84	18	151
Extraction Negative control 2_R2	13717	78	18	151		Library preparation Negative control_R2	5747	81	18	151		Library preparation Negative control_R2	17603	48	18	151
SPEX Negative control 1_R1	927	143	24	151		Indexing PCR Negative control_R1	3087	66	18	151		Indexing PCR Negative control_R1	6761	66	19	151
SPEX Negative control 1_R2	927	132	18	151		Indexing PCR Negative control_R2	3087	71	18	151		Indexing PCR Negative control_R2	6761	62	18	151
SPEX Negative control 2_R1	312	142	36	151
SPEX Negative control 2_R2	312	129	18	151
total for all 10 samples(paired)	4245164						6499732						30432950
Adaptor and quality trimmed data unpaired
sample/file	number of sequences	average seq_length/bp	min_length/bp	max_length/bp		sample/file	number of sequences	average seq_length/bp	min_length/bp	max_length/bp		sample/file	number of sequences	average seq_length/bp	min_length/bp	max_length/bp
Koala_1_R1	79234	40	18	151		Koala_1_R1	600	71	18	151		Koala_1_R1	1285	62	18	151
Koala_1_R2	3835	43	18	151		Koala_1_R2	104	50	20	127		Koala_1_R2	155	50	18	122
Koala_2_R1	244844	74	18	151		Koala_2_R1	16405	73	18	151		Koala_2_R1	5946	81	18	151
Koala_2_R2	1026	61	18	151		Koala_2_R2	2924	59	18	150		Koala_2_R2	975	52	18	151
Koala_3_R1	44458	46	18	151		Koala_3_R1	31909	67	18	151		Koala_3_R1	2612	63	19	151
Koala_3_R2	1006	40	18	151		Koala_3_R2	4077	51	18	151		Koala_3_R2	217	42	18	133
Koala_4_R1	363417	77	18	151		Koala_4_R1	27763	55	18	151		Koala_4_R1	6540	51	18	151
Koala_4_R2	2112	58	18	151		Koala_4_R2	4255	42	18	151		Koala_4_R2	791	42	18	151
Koala_5_R1	194296	53	18	151		Koala_5_R1	14506	67	18	151		Koala_5_R1	4615	78	18	151
Koala_5_R2	1151	58	18	151		Koala_5_R2	2280	45	18	151		Koala_5_R2	866	49	18	151
Koala_6_R1	161470	52	18	151		Koala_6_R1	2776	71	18	151		Koala_6_R1	1264	71	21	151
Koala_6_R2	1591	52	18	151		Koala_6_R2	634	55	18	145		Koala_6_R2	111	54	18	121
Koala_7_R1	243418	87	18	151		Koala_7_R1	11861	71	18	151		Koala_7_R1	4183	83	18	151
Koala_7_R2	844	64	18	151		Koala_7_R2	1879	51	18	151		Koala_7_R2	1166	48	18	151
Koala_8_R1	39547	46	18	151		Koala_8_R1	22372	79	18	151		Koala_8_R1	2051	75	21	151
Koala_8_R2	386	43	18	151		Koala_8_R2	5035	62	18	151		Koala_8_R2	209	50	18	151
Koala_9_R1	23124	41	18	151		Koala_9_R1	23484	66	18	151		Koala_9_R1	7186	80	18	151
Koala_9_R2	787	49	18	151		Koala_9_R2	1505	45	18	151		Koala_9_R2	2948	46	18	151
Koala_10_R1	225642	46	18	151		Koala_10_R1	34794	67	18	151		Koala_10_R1	9872	86	19	151
Koala_10_R2	2244	53	18	151		Koala_10_R2	1471	50	18	151		Koala_10_R2	2911	46	18	151
Extraction Negative control 1_R1	32577	45	18	151		Extraction Negative control_R1	40399	69	18	151		Extraction Negative control_R1	999	90	22	151
Extraction Negative control 1_R2	175	50	18	143		Extraction Negative control_R2	486	64	18	151		Extraction Negative control_R2	229	46	18	151
Extraction Negative control 2_R1	7791	33	18	151		Library preparation Negative control_R1	28907	68	18	151		Library preparation Negative control_R1	741	85	21	151
Extraction Negative control 2_R2	182	47	18	141		Library preparation Negative control_R2	77	71	18	150		Library preparation Negative control_R2	168	44	18	127
SPEX Negative control 1_R1	21	72	23	150		Indexing PCR Negative control_R1	237	71	22	151		Indexing PCR Negative control_R1	35	76	18	151
SPEX Negative control 1_R2	2	82	64	99		Indexing PCR Negative control_R2	26	46	20	81		Indexing PCR Negative control_R2	3	48	29	69
SPEX Negative control 2_R1	8	62	21	149
SPEX Negative control 2_R2	0	0	0	0
total for all 10 samples(unpaired)	1634432						210634						55903
total for all 10 samples(general)	5879596						6710366						30488853
Survival percentage of trimming	77.08						96.46						98.56
Concatenation after merging R1 and R2
sample/file	number of sequences	average seq_length/bp	min_length/bp	max_length/bp		sample/file	number of sequences	average seq_length/bp	min_length/bp	max_length/bp		sample/file	number of sequences	average seq_length/bp	min_length/bp	max_length/bp
Koala_1	521889	78	18	292		Koala_1	14159	74	18	284		cated_final_Ko45_S1.fastq	750688	58	18	292
Koala_2	671684	69	18	292		Koala_2	496370	80	18	291		cated_final_Ko46_S2.fastq	3505717	77	18	292
Koala_3	274341	52	18	292		Koala_3	676479	68	18	292		cated_final_Ko47_S3.fastq	1420853	60	18	292
Koala_4	1318273	67	18	292		Koala_4	623335	51	18	290		cated_final_Ko48_S4.fastq	3049204	44	18	292
Koala_5	616956	55	18	292		Koala_5	247534	70	18	291		cated_final_Ko49_S5.fastq	1553070	70	18	292
Koala_6	619408	61	18	292		Koala_6	80151	80	18	280		cated_final_Ko50_S6.fastq	570260	74	18	292
Koala_7	497000	81	18	292		Koala_7	228675	85	18	291		cated_final_Ko51_S7.fastq	1477170	82	18	292
Koala_8	115681	59	18	292		Koala_8	865578	82	18	292		cated_final_Ko52_S8.fastq	1474093	71	18	292
Koala_9	137026	83	18	291		Koala_9	211532	64	18	292		cated_final_Ko53_S9.fastq	1366011	59	18	292
Koala_10	787941	58	18	292		Koala_10	217062	77	18	290		cated_final_Ko54_S10.fastq	1479186	69	18	292
Extraction Negative control 1	120604	54	18	290		Extraction Negative control	115926	91	18	291		cated_final_Ext-NC_S11.fastq	68122	71	18	292
Extraction Negative control 2	30911	81	18	286		Library preparation Negative control	38489	74	18	287		cated_final_Lib-NC_S12.fastq	33072	67	18	290
SPEX Negative control 1	1851	138	18	291		Indexing PCR Negative control	3716	76	18	263		cated_final_Index-NC_S13.fastq	7990	70	18	287
SPEX Negative control 2	628	135	21	229
total for all 10 samples	5560199						3660875						16646252
Survival percentage of merging R1 and R2	94.57						54.56						54.6
PCR duplicate removed data (ready for identification)
sample/file	number of sequences	average seq_length/bp	min_length/bp	max_length/bp		sample/file	number of sequences	average seq_length/bp	min_length/bp	max_length/bp		sample/file	number of sequences	average seq_length/bp	min_length/bp	max_length/bp
Koala_1	75178	93	18	292		Koala_1	8802	72	18	284		rmdup_Ko45_S1.fasta	575295	62	18	292
Koala_2	78808	86	18	292		Koala_2	168364	84	18	291		rmdup_Ko46_S2.fasta	2303690	83	18	292
Koala_3	38912	72	18	292		Koala_3	111356	70	18	292		rmdup_Ko47_S3.fasta	968359	64	18	292
Koala_4	131673	91	18	292		Koala_4	180615	49	18	290		rmdup_Ko48_S4.fasta	2087139	45	18	292
Koala_5	78845	75	18	292		Koala_5	107798	86	18	291		rmdup_Ko49_S5.fasta	897496	86	18	292
Koala_6	78213	80	18	292		Koala_6	67969	79	18	280		rmdup_Ko50_S6.fasta	529618	74	18	292
Koala_7	81664	90	18	292		Koala_7	133687	98	18	291		rmdup_Ko51_S7.fasta	990117	95	18	292
Koala_8	18886	78	18	292		Koala_8	128508	83	18	292		rmdup_Ko52_S8.fasta	1081392	75	18	292
Koala_9	23756	95	18	291		Koala_9	102319	64	18	292		rmdup_Ko53_S9.fasta	1011397	62	18	292
Koala_10	84691	80	18	292		Koala_10	120354	83	18	290		rmdup_Ko54_S10.fasta	1140707	73	18	292
Extraction Negative control 1	15826	79	18	290		Extraction Negative control	48381	102	18	291		rmdup_Ext-NC_S11.fasta	57056	73	18	292
Extraction Negative control 2	6976	98	18	286		Library preparation Negative control	8147	87	18	287		rmdup_Lib-NC_S12.fasta	27166	67	18	290
SPEX Negative control 1	1058	145	18	291		Indexing PCR Negative control	2065	83	18	263		rmdup_Index-NC_S13.fasta	5813	79	18	287
SPEX Negative control 2	443	142	24	229
total for all 10 samples	714929						1188365						11675245
Survival percentage of duplicates removal (initial read count)	9.37266						17.0833						37.5457
SPEX data shows high level of clonality, PEC data the second, capture data the least.
Sequences passing through the first round of LTR tail selection and trimming of LTR tail until the last 19bp (used as input for second round of selection)
sample/file	number of sequences	average seq_length/bp	min_length/bp	max_length/bp		sample/file	number of sequences	average seq_length/bp	min_length/bp	max_length/bp		sample/file	number of sequences	average seq_length/bp	min_length/bp	max_length/bp
Koala_1_3end	3449	35	9	109		Koala_1_3 end	207	49	11	121		Koala_1_3 end	262	46	3	118
Koala_1_5end	642	25	20	68		Koala_1_5 end	5	27	3	54		Koala_1_5 end	153	15	1	56
Koala_2_3end	36117	38	9	111		Koala_2_3 end	5616	60	9	223		Koala_2_3 end	353	49	2	171
Koala_2_5end	960	27	19	69		Koala_2_5 end	189	40	4	124		Koala_2_5 end	548	31	1	153
Koala_3_3end	4946	36	9	127		Koala_3_3 end	8376	56	9	290		Koala_3_3 end	268	46	1	171
Koala_3_5end	496	26	19	75		Koala_3_5 end	201	48	9	121		Koala_3_5 end	481	24	1	121
Koala_4_3end	30644	38	9	119		Koala_4_3 end	3701	49	9	219		Koala_4_3 end	219	35	2	147
Koala_4_5end	3368	62	16	70		Koala_4_5 end	57	31	9	102		Koala_4_5 end	244	15	1	108
Koala_5_3end	16081	32	9	148		Koala_5_3 end	489	51	9	200		Koala_5_3 end	207	58	1	273
Koala_5_5end	190	33	21	68		Koala_5_5 end	13	69	12	160		Koala_5_5 end	123	39	1	141
Koala_6_3end	631	48	9	119		Koala_6_3 end	150	51	10	183		Koala_6_3 end	367	42	3	98
Koala_6_5end	2194	29	20	91		Koala_6_5 end	5	32	12	69		Koala_6_5 end	223	29	1	73
Koala_7_3end	35086	52	9	137		Koala_7_3 end	425	54	9	221		Koala_7_3 end	143	56	1	196
Koala_7_5end	1050	32	20	100		Koala_7_5 end	13	55	11	217		Koala_7_5 end	140	55	1	173
Koala_8_3end	783	35	20	97		Koala_8_3 end	10713	59	9	278		Koala_8_3 end	325	50	2	152
Koala_8_5end	530	22	19	68		Koala_8_5 end	299	43	9	177		Koala_8_5 end	837	29	1	131
Koala_9_3end	638	40	9	161		Koala_9_3 end	718	49	9	197		Koala_9_3 end	369	44	5	194
Koala_9_5end	31	43	22	70		Koala_9_5 end	36	42	10	93		Koala_9_5 end	118	18	3	74
Koala_10_3end	4721	41	9	124		Koala_10_3 end	565	48	9	199		Koala_10_3 end	100	52	1	212
Koala_10_5end	20	29	22	68		Koala_10_5 end	9	40	14	101		Koala_10_5 end	148	29	1	150
Extraction Negative control 1_3end	265	52	14	95		Extraction Negative control_3 end	711	68	9	197		Extraction Negative control_3 end	7	49	18	116
Extraction Negative control 1_5end	0	0	0	0		Extraction Negative control_5 end	17	30	10	68		Extraction Negative control_5 end	9	30	1	103
Extraction Negative control 2_3end	285	36	9	83		Library preparation Negative control_3 end	181	53	10	219		Library preparation Negative control_3 end	2	54	48	61
Extraction Negative control 2_5end						Library preparation Negative control_5 end	3	32	10	50		Library preparation Negative control_5 end	2	16	1	24
SPEX Negative control 1_3end	2	45	32	58		Indexing PCR Negative control_3 end	76	55	9	135		Indexing PCR Negative control_3 end	0	0	0	0
SPEX Negative control 1_5end	0	0	0	0		Indexing PCR Negative control_5 end	0	0	0	0		Indexing PCR Negative control_5 end	0	0	0	0
SPEX Negative control 2_3end	0	0	0	0
SPEX Negative control 2_5end	0	0	0	0
total for all 10 samples	142577						31787						5648
Survival percentage of first round of LTR tail selection /%	19.9428						2.67485						0.0483759
Sequences passing through the second round of LTR tail selection and complete LTR trimming
sample/file	number of sequences	average seq_length/bp	min_length/bp	max_length/bp		sample/file	number of sequences	average seq_length/bp	min_length/bp	max_length/bp		sample/file	number of sequences	average seq_length/bp	min_length/bp	max_length/bp
Koala_1_3end	1895	35	4	61		Koala_1_3 end	97	42	6	73		Koala_1_3 end	12	25	4	61
Koala_1_5end	101	16	0	26		Koala_1_5 end	59	31	3	69		Koala_1_5 end	94	16	6	26
Koala_2_3end	12284	38	4	61		Koala_2_3 end	1284	35	0	147		Koala_2_3 end	19	18	4	61
Koala_2_5end	102	23	2	26		Koala_2_5 end	354	20	6	29		Koala_2_5 end	219	13	2	26
Koala_3_3end	219	41	1	61		Koala_3_3 end	866	30	4	119		Koala_3_3 end	17	21	1	61
Koala_3_5end	103	24	0	32		Koala_3_5 end	75	23	2	55		Koala_3_5 end	39	12	0	0
Koala_4_3end	6843	38	9	61		Koala_4_3 end	163	32	3	99		Koala_4_3 end	7	18	4	32
Koala_4_5end	260	12	8	20		Koala_4_5 end	58	24	3	29		Koala_4_5 end	194	12	3	20
Koala_5_3end	2113	22	3	86		Koala_5_3 end	69	19	0	106		Koala_5_3 end	7	9	2	16
Koala_5_5end	164	20	2	50		Koala_5_5 end	73	46	6	87		Koala_5_5 end	112	20	2	50
Koala_6_3end	263	40	3	88		Koala_6_3 end	262	33	4	60		Koala_6_3 end	12	14	3	38
Koala_6_5end	19	10	0	21		Koala_6_5 end	141	12	2	12		Koala_6_5 end	96	0	0	0
Koala_7_3end	7316	47	5	61		Koala_7_3 end	289	16	1	107		Koala_7_3 end	7	27	6	61
Koala_7_5end	590	14	6	20		Koala_7_5 end	152	20	3	26		Koala_7_5 end	193	12	8	20
Koala_8_3end	145	40	3	75		Koala_8_3 end	1882	29	4	116		Koala_8_3 end	17	17	3	75
Koala_8_5end	19	10	0	21		Koala_8_5 end	464	37	0	115		Koala_8_5 end	203	0	0	0
Koala_9_3end	439	39	3	61		Koala_9_3 end	91	34	2	99		Koala_9_3 end	8	9	3	11
Koala_9_5end	103	9	0	20		Koala_9_5 end	69	23	8	27		Koala_9_5 end	120	9	0	20
Koala_10_3end	647	18	4	59		Koala_10_3 end	99	32	1	63		Koala_10_3 end	12	18	4	59
Koala_10_5end	151	18	0	59		Koala_10_5 end	41	26	6	26		Koala_10_5 end	190	18	5	59
Extraction Negative control 1_3end	5	19	4	62		Extraction Negative control_3 end	2	35	1	141		Extraction Negative control_3 end	0	9	4	12
Extraction Negative control 1_5end	0	0	0	0		Extraction Negative control_5 end	3	26	7	27		Extraction Negative control_5 end	0	0	0	0
Extraction Negative control 2_3end	0	0	0	0		Library preparation Negative control_3 end	3	33	9	99		Library preparation Negative control_3 end	0	0	0	0
Extraction Negative control 2_5end	0	0	0	0		Library preparation Negative control_5 end	0	0	0	0		Library preparation Negative control_5 end	0	0	0	0
SPEX Negative control 1_3end	0	0	0	0		Indexing PCR Negative control_3 end	0	0	0	0		Indexing PCR Negative control_3 end	0	0	0	0
SPEX Negative control 1_5end	0	0	0	0		Indexing PCR Negative control_5 end	0	0	0	0		Indexing PCR Negative control_5 end	0	0	0	0
SPEX Negative control 2_3end	0	0	0	0
SPEX Negative control 2_5end	0	0	0	0
total for all 10 samples	33781						6588						1578
Survival percentage of second round of LTR tail selection /%	23.6932						20.7255						27.9391
Legend: The statistics start from the raw sequencing reads of an Illumina MiSeq 150 bp paired-end run. The R1 and R2 tag in the sample name represents the forward and reverse reads for sequencing. Through each step of the analysis pipeline, the number of sequences in each sample is reduced, until the last step. The minimum length of the sequences passing through the second round of LTR tail selec…
